# Supplementary material for: Leisure Time Use and Adolescent Mental Well-Being: Insights from the COVID-19 Czech Spring Lockdown
Source: Int J Environ Res Public Health. 2021 Dec 5;18(23):12812. doi: 10.3390/ijerph182312812 (PMC8657078; doi:10.3390/ijerph182312812)
Supplement: Supplementary file 1 [file ijerph-18-12812-s001.zip]

Archive with 2 entries (2 files):
- Supplementary Table S1 lifesat.pdf
- Supplementary Table S2 WHO5 wellbeing.pdf
